# Supplementary material for: Spin-Restricted Descriptions of Singlet Oxygen Reactions from XMS-CASPT2 Benchmarks
Source: J Phys Chem A. 2024 May 13;128(20):4128–37. doi: 10.1021/acs.jpca.4c00744 (PMC11129307; doi:10.1021/acs.jpca.4c00744)
Supplement: Supplementary file 2 — jp4c00744_si_002.zip [file jp4c00744_si_002.zip]

Archive with 184 entries (118 files):
- data_for_revision/b3lyp_6-31G(d)_opts/
- data_for_revision/b3lyp_6-31G(d)_opts/a/
- data_for_revision/b3lyp_6-31G(d)_opts/a/products/
- data_for_revision/b3lyp_6-31G(d)_opts/a/products/product.xyz
- data_for_revision/b3lyp_6-31G(d)_opts/a/reactants/
- data_for_revision/b3lyp_6-31G(d)_opts/a/reactants/butadiene.xyz
- data_for_revision/b3lyp_6-31G(d)_opts/a/reactants/o2_triplet.xyz
- data_for_revision/b3lyp_6-31G(d)_opts/a/ts+intermediates/
- data_for_revision/b3lyp_6-31G(d)_opts/a/ts+intermediates/intermediate_1.xyz
- data_for_revision/b3lyp_6-31G(d)_opts/a/ts+intermediates/intermediate_2.xyz
- data_for_revision/b3lyp_6-31G(d)_opts/a/ts+intermediates/ts1.xyz
- data_for_revision/b3lyp_6-31G(d)_opts/a/ts+intermediates/ts2.xyz
- data_for_revision/b3lyp_6-31G(d)_opts/a/ts+intermediates/ts3.xyz
- data_for_revision/b3lyp_6-31G(d)_opts/b/
- data_for_revision/b3lyp_6-31G(d)_opts/b/products/
- data_for_revision/b3lyp_6-31G(d)_opts/b/products/product.xyz
- data_for_revision/b3lyp_6-31G(d)_opts/b/reactants/
- data_for_revision/b3lyp_6-31G(d)_opts/b/reactants/propene.xyz
- data_for_revision/b3lyp_6-31G(d)_opts/b/ts+intermediates/
- data_for_revision/b3lyp_6-31G(d)_opts/b/ts+intermediates/ts.xyz
- data_for_revision/b3lyp_6-31G(d)_opts/c/
- data_for_revision/b3lyp_6-31G(d)_opts/c/products/
- data_for_revision/b3lyp_6-31G(d)_opts/c/products/product.xyz
- data_for_revision/b3lyp_6-31G(d)_opts/c/reactants/
- data_for_revision/b3lyp_6-31G(d)_opts/c/reactants/ethene.xyz
- data_for_revision/b3lyp_6-31G(d)_opts/c/ts+intermediates/
- data_for_revision/b3lyp_6-31G(d)_opts/c/ts+intermediates/intermediate.xyz
- data_for_revision/b3lyp_6-31G(d)_opts/c/ts+intermediates/ts1.xyz
- data_for_revision/b3lyp_6-31G(d)_opts/c/ts+intermediates/ts2.xyz
- data_for_revision/b3lyp_6-31G(d)_opts/d/
- data_for_revision/b3lyp_6-31G(d)_opts/d/products/
- data_for_revision/b3lyp_6-31G(d)_opts/d/products/h2o2.xyz
- data_for_revision/b3lyp_6-31G(d)_opts/d/products/product.xyz
- data_for_revision/b3lyp_6-31G(d)_opts/d/reactants/
- data_for_revision/b3lyp_6-31G(d)_opts/d/reactants/1_2-dimethoxyethane.xyz
- data_for_revision/b3lyp_6-31G(d)_opts/d/ts+intermediates/
- data_for_revision/b3lyp_6-31G(d)_opts/d/ts+intermediates/ts.xyz
- data_for_revision/b3lyp_def2_TZVPP_opts/
- data_for_revision/b3lyp_def2_TZVPP_opts/a/
- data_for_revision/b3lyp_def2_TZVPP_opts/a/int1.out.xyz
- data_for_revision/b3lyp_def2_TZVPP_opts/a/int2.out.xyz
- data_for_revision/b3lyp_def2_TZVPP_opts/a/product.out.xyz
- data_for_revision/b3lyp_def2_TZVPP_opts/a/reactant.out.xyz
- data_for_revision/b3lyp_def2_TZVPP_opts/a/sing-o2.out.xyz
- data_for_revision/b3lyp_def2_TZVPP_opts/a/ts1.out.xyz
- data_for_revision/b3lyp_def2_TZVPP_opts/a/ts2.out.xyz
- data_for_revision/b3lyp_def2_TZVPP_opts/a/ts3.out.xyz
- data_for_revision/b3lyp_def2_TZVPP_opts/b/
- data_for_revision/b3lyp_def2_TZVPP_opts/b/product.out.xyz
- data_for_revision/b3lyp_def2_TZVPP_opts/b/reactant.out.xyz
- data_for_revision/b3lyp_def2_TZVPP_opts/b/ts.out.xyz
- data_for_revision/b3lyp_def2_TZVPP_opts/c/
- data_for_revision/b3lyp_def2_TZVPP_opts/c/int.out.xyz
- data_for_revision/b3lyp_def2_TZVPP_opts/c/product.out.xyz
- data_for_revision/b3lyp_def2_TZVPP_opts/c/reactant.out.xyz
- data_for_revision/b3lyp_def2_TZVPP_opts/c/ts1.out.xyz
- data_for_revision/b3lyp_def2_TZVPP_opts/c/ts2.out.xyz
- data_for_revision/b3lyp_def2_TZVPP_opts/d/
- data_for_revision/b3lyp_def2_TZVPP_opts/d/h2o2.out.xyz
- data_for_revision/b3lyp_def2_TZVPP_opts/d/product.out.xyz
- data_for_revision/b3lyp_def2_TZVPP_opts/d/reactant.out.xyz
- data_for_revision/b3lyp_def2_TZVPP_opts/d/ts.out.xyz
- data_for_revision/m11_6-31G(d)_opts/
- data_for_revision/m11_6-31G(d)_opts/a/
- data_for_revision/m11_6-31G(d)_opts/a/products/
- data_for_revision/m11_6-31G(d)_opts/a/products/product.xyz
- data_for_revision/m11_6-31G(d)_opts/a/reactants/
- data_for_revision/m11_6-31G(d)_opts/a/reactants/reactant.xyz
- data_for_revision/m11_6-31G(d)_opts/a/ts+intermediates/
- data_for_revision/m11_6-31G(d)_opts/a/ts+intermediates/intermediate_1.xyz
- data_for_revision/m11_6-31G(d)_opts/a/ts+intermediates/intermediate_2.xyz
- data_for_revision/m11_6-31G(d)_opts/a/ts+intermediates/ts1.xyz
- data_for_revision/m11_6-31G(d)_opts/a/ts+intermediates/ts2.xyz
- data_for_revision/m11_6-31G(d)_opts/a/ts+intermediates/ts3.xyz
- data_for_revision/m11_6-31G(d)_opts/b/
- data_for_revision/m11_6-31G(d)_opts/b/products/
- data_for_revision/m11_6-31G(d)_opts/b/products/product.xyz
- data_for_revision/m11_6-31G(d)_opts/b/reactants/
- data_for_revision/m11_6-31G(d)_opts/b/reactants/reactant.xyz
- data_for_revision/m11_6-31G(d)_opts/b/ts+intermediates/
- data_for_revision/m11_6-31G(d)_opts/b/ts+intermediates/ts.xyz
- data_for_revision/m11_6-31G(d)_opts/c/
- data_for_revision/m11_6-31G(d)_opts/c/products/
- data_for_revision/m11_6-31G(d)_opts/c/products/product.xyz
- data_for_revision/m11_6-31G(d)_opts/c/reactants/
- data_for_revision/m11_6-31G(d)_opts/c/reactants/reactant.xyz
- data_for_revision/m11_6-31G(d)_opts/c/ts+intermediates/
- data_for_revision/m11_6-31G(d)_opts/c/ts+intermediates/intermediate.xyz
- data_for_revision/m11_6-31G(d)_opts/c/ts+intermediates/ts1.xyz
- data_for_revision/m11_6-31G(d)_opts/c/ts+intermediates/ts2.xyz
- data_for_revision/m11_6-31G(d)_opts/d/
- data_for_revision/m11_6-31G(d)_opts/d/products/
- data_for_revision/m11_6-31G(d)_opts/d/products/h2o2.xyz
- data_for_revision/m11_6-31G(d)_opts/d/products/product.xyz
- data_for_revision/m11_6-31G(d)_opts/d/reactants/
- data_for_revision/m11_6-31G(d)_opts/d/reactants/reactant.xyz
- data_for_revision/m11_6-31G(d)_opts/d/ts+intermediates/
- data_for_revision/m11_6-31G(d)_opts/d/ts+intermediates/ts.xyz
- data_for_revision/m11_def2_TZVPP_opts/
- data_for_revision/m11_def2_TZVPP_opts/a/
- data_for_revision/m11_def2_TZVPP_opts/a/int1.out.xyz
- data_for_revision/m11_def2_TZVPP_opts/a/int2.out.xyz
- data_for_revision/m11_def2_TZVPP_opts/a/product.out.xyz
- data_for_revision/m11_def2_TZVPP_opts/a/reactant.out.xyz
- data_for_revision/m11_def2_TZVPP_opts/a/sing-o2.out.xyz
- data_for_revision/m11_def2_TZVPP_opts/a/ts1.out.xyz
- data_for_revision/m11_def2_TZVPP_opts/a/ts2.out.xyz
- data_for_revision/m11_def2_TZVPP_opts/a/ts3.out.xyz
- data_for_revision/m11_def2_TZVPP_opts/b/
- data_for_revision/m11_def2_TZVPP_opts/b/product.out.xyz
- data_for_revision/m11_def2_TZVPP_opts/b/reactant.out.xyz
- data_for_revision/m11_def2_TZVPP_opts/b/ts.out.xyz
- data_for_revision/m11_def2_TZVPP_opts/c/
- data_for_revision/m11_def2_TZVPP_opts/c/int.out.xyz
- data_for_revision/m11_def2_TZVPP_opts/c/product.out.xyz
- data_for_revision/m11_def2_TZVPP_opts/c/reactant.out.xyz
- data_for_revision/m11_def2_TZVPP_opts/c/ts1.out.xyz
- data_for_revision/m11_def2_TZVPP_opts/c/ts2.out.xyz
- data_for_revision/m11_def2_TZVPP_opts/d/
- data_for_revision/m11_def2_TZVPP_opts/d/h2o2.out.xyz
- data_for_revision/m11_def2_TZVPP_opts/d/product.out.xyz
- data_for_revision/m11_def2_TZVPP_opts/d/reactant.out.xyz
- data_for_revision/m11_def2_TZVPP_opts/d/ts.out.xyz
- data_for_revision/wb97xd3_6-31G(d)_opts/
- data_for_revision/wb97xd3_6-31G(d)_opts/a/
- data_for_revision/wb97xd3_6-31G(d)_opts/a/products/
- data_for_revision/wb97xd3_6-31G(d)_opts/a/products/product.xyz
- data_for_revision/wb97xd3_6-31G(d)_opts/a/reactants/
- data_for_revision/wb97xd3_6-31G(d)_opts/a/reactants/reactant.xyz
- data_for_revision/wb97xd3_6-31G(d)_opts/a/ts+intermediates/
- data_for_revision/wb97xd3_6-31G(d)_opts/a/ts+intermediates/intermediate_1.xyz
- data_for_revision/wb97xd3_6-31G(d)_opts/a/ts+intermediates/intermediate_2.xyz
- data_for_revision/wb97xd3_6-31G(d)_opts/a/ts+intermediates/ts1.xyz
- data_for_revision/wb97xd3_6-31G(d)_opts/a/ts+intermediates/ts2.xyz
- data_for_revision/wb97xd3_6-31G(d)_opts/a/ts+intermediates/ts3.xyz
- data_for_revision/wb97xd3_6-31G(d)_opts/b/
- data_for_revision/wb97xd3_6-31G(d)_opts/b/products/
- data_for_revision/wb97xd3_6-31G(d)_opts/b/products/product.xyz
- data_for_revision/wb97xd3_6-31G(d)_opts/b/reactants/
- data_for_revision/wb97xd3_6-31G(d)_opts/b/reactants/reactant.xyz
- data_for_revision/wb97xd3_6-31G(d)_opts/b/ts+intermediates/
- data_for_revision/wb97xd3_6-31G(d)_opts/b/ts+intermediates/ts.xyz
- data_for_revision/wb97xd3_6-31G(d)_opts/c/
- data_for_revision/wb97xd3_6-31G(d)_opts/c/products/
- data_for_revision/wb97xd3_6-31G(d)_opts/c/products/product.xyz
- data_for_revision/wb97xd3_6-31G(d)_opts/c/reactants/
- data_for_revision/wb97xd3_6-31G(d)_opts/c/reactants/reactant.xyz
- data_for_revision/wb97xd3_6-31G(d)_opts/c/ts+intermediates/
- data_for_revision/wb97xd3_6-31G(d)_opts/c/ts+intermediates/intermediate.xyz
- data_for_revision/wb97xd3_6-31G(d)_opts/c/ts+intermediates/ts1.xyz
- data_for_revision/wb97xd3_6-31G(d)_opts/c/ts+intermediates/ts2.xyz
- data_for_revision/wb97xd3_6-31G(d)_opts/d/
- data_for_revision/wb97xd3_6-31G(d)_opts/d/products/
- data_for_revision/wb97xd3_6-31G(d)_opts/d/products/h2o2.xyz
- data_for_revision/wb97xd3_6-31G(d)_opts/d/products/product.xyz
- data_for_revision/wb97xd3_6-31G(d)_opts/d/reactants/
- data_for_revision/wb97xd3_6-31G(d)_opts/d/reactants/reactant.xyz
- data_for_revision/wb97xd3_6-31G(d)_opts/d/ts+intermediates/
- data_for_revision/wb97xd3_6-31G(d)_opts/d/ts+intermediates/ts.xyz
- data_for_revision/wb97xd3_def2_TZVPP_opts/
- data_for_revision/wb97xd3_def2_TZVPP_opts/a/
- data_for_revision/wb97xd3_def2_TZVPP_opts/a/int1.out.xyz
- data_for_revision/wb97xd3_def2_TZVPP_opts/a/int2.out.xyz
- data_for_revision/wb97xd3_def2_TZVPP_opts/a/product.out.xyz
- data_for_revision/wb97xd3_def2_TZVPP_opts/a/reactant.out.xyz
- data_for_revision/wb97xd3_def2_TZVPP_opts/a/sing-o2.out.xyz
- data_for_revision/wb97xd3_def2_TZVPP_opts/a/ts1.out.xyz
- data_for_revision/wb97xd3_def2_TZVPP_opts/a/ts2.out.xyz
- data_for_revision/wb97xd3_def2_TZVPP_opts/a/ts3.out.xyz
- data_for_revision/wb97xd3_def2_TZVPP_opts/b/
- data_for_revision/wb97xd3_def2_TZVPP_opts/b/product.out.xyz
- data_for_revision/wb97xd3_def2_TZVPP_opts/b/reactant.out.xyz
- data_for_revision/wb97xd3_def2_TZVPP_opts/b/ts.out.xyz
- data_for_revision/wb97xd3_def2_TZVPP_opts/c/
- data_for_revision/wb97xd3_def2_TZVPP_opts/c/int.out.xyz
- data_for_revision/wb97xd3_def2_TZVPP_opts/c/product.out.xyz
- data_for_revision/wb97xd3_def2_TZVPP_opts/c/reactant.out.xyz
- data_for_revision/wb97xd3_def2_TZVPP_opts/c/ts1.out.xyz
- data_for_revision/wb97xd3_def2_TZVPP_opts/c/ts2.out.xyz
- data_for_revision/wb97xd3_def2_TZVPP_opts/d/
- data_for_revision/wb97xd3_def2_TZVPP_opts/d/h2o2.out.xyz
- data_for_revision/wb97xd3_def2_TZVPP_opts/d/product.out.xyz
- data_for_revision/wb97xd3_def2_TZVPP_opts/d/reactant.out.xyz
- data_for_revision/wb97xd3_def2_TZVPP_opts/d/ts.out.xyz
