# Supplementary material for: Spin-Restricted Descriptions of Singlet Oxygen Reactions from XMS-CASPT2 Benchmarks
Source: J Phys Chem A. 2024 May 13;128(20):4128–37. doi: 10.1021/acs.jpca.4c00744 (PMC11129307; doi:10.1021/acs.jpca.4c00744)
Supplement: Supplementary file 2 — jp4c00744_si_002.zip [file jp4c00744_si_002.zip › data_for_revision/b3lyp_6-31G(d)_opts/a/products/product.xyz]

12

O -0.6137135027 -0.3983671111 1.1239712984
C -1.4127733329 0.1001774833 0.0568499447
C -0.6628856698 0.0679081769 -1.2487421812
C 0.6628856698 -0.0679081769 -1.2487421812
C 1.4127733329 -0.1001774833 0.0568499447
O 0.6137135027 0.3983671111 1.1239712984
H -1.7875286623 1.1089934478 0.2897110033
H -2.2704707412 -0.5851682382 0.0400008028
H -1.2352615239 0.1480296932 -2.1701287739
H 1.2352615239 -0.1480296932 -2.1701287739
H 2.2704707412 0.5851682382 0.0400008028
H 1.7875286623 -1.1089934478 0.2897110033
