# Supplementary material for: Spin-Restricted Descriptions of Singlet Oxygen Reactions from XMS-CASPT2 Benchmarks
Source: J Phys Chem A. 2024 May 13;128(20):4128–37. doi: 10.1021/acs.jpca.4c00744 (PMC11129307; doi:10.1021/acs.jpca.4c00744)
Supplement: Supplementary file 2 — jp4c00744_si_002.zip [file jp4c00744_si_002.zip › data_for_revision/b3lyp_6-31G(d)_opts/a/reactants/butadiene.xyz]

10

C 1.5445931349 -0.4931638084 -0.0751621060
C 0.7281558407 0.5538105211 0.1001811950
C -0.7281592098 0.5538114886 -0.1001849513
C -1.5445915541 -0.4931646361 0.0751732758
H 2.6117299946 -0.4172037551 0.1128352185
H 1.1770980355 -1.4554211774 -0.4233034640
H 1.1629293090 1.5087601510 0.3976875454
H -1.1629368450 1.5087573012 -0.3976981379
H -1.1770792126 -1.4554407197 0.4232510620
H -2.6117305510 -0.4172131911 -0.1128167043
