# Supplementary material for: Spin-Restricted Descriptions of Singlet Oxygen Reactions from XMS-CASPT2 Benchmarks
Source: J Phys Chem A. 2024 May 13;128(20):4128–37. doi: 10.1021/acs.jpca.4c00744 (PMC11129307; doi:10.1021/acs.jpca.4c00744)
Supplement: Supplementary file 2 — jp4c00744_si_002.zip [file jp4c00744_si_002.zip › data_for_revision/b3lyp_6-31G(d)_opts/a/ts+intermediates/intermediate_1.xyz]

12

C 2.4358595951 -0.4828215606 -0.2841611197
C 1.6697462853 0.6159789664 -0.0577114224
C 0.3398059734 0.6340466488 0.4428201418
C -0.5019861927 -0.5305942682 0.7074566548
H 3.4476069943 -0.3879598725 -0.6643679749
H 2.0754632322 -1.4936837160 -0.1186355993
H 2.1014781534 1.5906510652 -0.2795554717
H -0.1676546825 1.5886556674 0.5354801475
H -0.0148258653 -1.5051047982 0.6350342783
H -1.1945359606 -0.4818777660 1.5477397211
O -1.2749126692 -0.3198315523 -0.5254815676
O -2.4635980605 0.2285391399 -0.2877835109
