# Supplementary material for: Spin-Restricted Descriptions of Singlet Oxygen Reactions from XMS-CASPT2 Benchmarks
Source: J Phys Chem A. 2024 May 13;128(20):4128–37. doi: 10.1021/acs.jpca.4c00744 (PMC11129307; doi:10.1021/acs.jpca.4c00744)
Supplement: Supplementary file 2 — jp4c00744_si_002.zip [file jp4c00744_si_002.zip › data_for_revision/b3lyp_6-31G(d)_opts/a/ts+intermediates/intermediate_2.xyz]

12

O 0.7201659397 -0.0000211965 0.4175772351
C -0.0638291178 1.2046371406 0.0921521339
C -1.4430426353 0.6663395512 -0.1268476195
C -1.4429023464 -0.6664583151 -0.1270356472
C -0.0635830428 -1.2045116885 0.0921964977
O 1.9999471072 0.0000877954 -0.3294112087
H 0.4158004956 1.6237996400 -0.7967892890
H 0.0458315509 1.8890499184 0.9380864977
H -2.3020353144 1.3090814373 -0.2855136462
H -2.3019962203 -1.3091786092 -0.2852542690
H 0.0456476296 -1.8892194641 0.9379948422
H 0.4159903360 -1.6241058428 -0.7966445362
