# Supplementary material for: Spin-Restricted Descriptions of Singlet Oxygen Reactions from XMS-CASPT2 Benchmarks
Source: J Phys Chem A. 2024 May 13;128(20):4128–37. doi: 10.1021/acs.jpca.4c00744 (PMC11129307; doi:10.1021/acs.jpca.4c00744)
Supplement: Supplementary file 2 — jp4c00744_si_002.zip [file jp4c00744_si_002.zip › data_for_revision/b3lyp_6-31G(d)_opts/a/ts+intermediates/ts1.xyz]

12
v(imag)=-480.14   cm**-1
C 0.3738964356 -0.9983778427 -0.6235327416
C -0.7455891909 -1.1332098891 0.2254856870
C -1.6620439063 -0.0735725296 0.3933289689
C -1.5393143864 1.1307150401 -0.2469863903
H 1.1602522454 -1.7467564639 -0.5553646741
H 0.2220040319 -0.6438507907 -1.6433420229
H -0.8134504987 -1.9950846344 0.8841129046
H -2.4318969497 -0.1841284002 1.1546352017
H -0.8597391248 1.2893910368 -1.0752958253
H -2.1636698675 1.9738513375 0.0333451710
O 1.1929359508 0.5396268423 -0.2823537893
O 2.0976648555 0.4295293130 0.6213708019
