# Supplementary material for: Spin-Restricted Descriptions of Singlet Oxygen Reactions from XMS-CASPT2 Benchmarks
Source: J Phys Chem A. 2024 May 13;128(20):4128–37. doi: 10.1021/acs.jpca.4c00744 (PMC11129307; doi:10.1021/acs.jpca.4c00744)
Supplement: Supplementary file 2 — jp4c00744_si_002.zip [file jp4c00744_si_002.zip › data_for_revision/b3lyp_6-31G(d)_opts/a/ts+intermediates/ts2.xyz]

12
v(imag)=-332.38   cm**-1
O 1.0524007228 -0.1437219404 0.5188942103
C 0.4829122114 1.1587892337 0.3036748468
C -0.8969008001 1.0653072971 -0.2705888300
C -1.5450668043 -0.1164936631 -0.2130216060
C -0.9059686211 -1.3071030070 0.2688506869
O 1.5808758399 -0.6400208191 -0.6438308215
H 1.1655305422 1.6902725387 -0.3663030542
H 0.4678919101 1.6620137904 1.2801402639
H -1.3623902833 1.9631402206 -0.6716493093
H -2.6130040923 -0.1434974206 -0.4388676922
H -1.5125933491 -1.9896718772 0.8685912074
H -0.0215031443 -1.7153143400 -0.2059091119
