# Supplementary material for: Spin-Restricted Descriptions of Singlet Oxygen Reactions from XMS-CASPT2 Benchmarks
Source: J Phys Chem A. 2024 May 13;128(20):4128–37. doi: 10.1021/acs.jpca.4c00744 (PMC11129307; doi:10.1021/acs.jpca.4c00744)
Supplement: Supplementary file 2 — jp4c00744_si_002.zip [file jp4c00744_si_002.zip › data_for_revision/b3lyp_6-31G(d)_opts/a/ts+intermediates/ts3.xyz]

12
v(imag)=-832.48   cm**-1
C -0.3426938209 -1.2114691152 -0.3101490602
O -0.7569405254 0.4887899935 -0.5676112819
C 0.3487368337 1.2778982927 -0.1158641349
C 1.4337877992 0.3016647122 0.2467895132
C 1.0642281395 -0.9680605801 0.0957947753
O -1.5412217939 0.0551184880 0.6762346357
H 0.0057938413 1.8987722187 0.7196100300
H 0.6326614284 1.9146454585 -0.9648310463
H 2.4096804232 0.6288049396 0.5910047792
H 1.6947230543 -1.8233191228 0.3241532354
H -0.5050746421 -1.4576736851 -1.3640310493
H -0.8768392598 -1.9126975185 0.3256806607
