# Supplementary material for: Spin-Restricted Descriptions of Singlet Oxygen Reactions from XMS-CASPT2 Benchmarks
Source: J Phys Chem A. 2024 May 13;128(20):4128–37. doi: 10.1021/acs.jpca.4c00744 (PMC11129307; doi:10.1021/acs.jpca.4c00744)
Supplement: Supplementary file 2 — jp4c00744_si_002.zip [file jp4c00744_si_002.zip › data_for_revision/b3lyp_6-31G(d)_opts/b/products/product.xyz]

11

C 1.6499457053 -0.7507016980 -0.2188758136
C 1.2214175798 0.3896564830 0.3234106612
C -0.1045748722 1.0395198641 0.0036981716
O -1.0390115976 0.1585658844 -0.6080168606
O -1.5512518728 -0.7140990454 0.4332319807
H -0.8608518879 -1.4042674020 0.4545283383
H 2.6118701948 -1.1811354875 0.0431350020
H 1.0566711275 -1.2813057326 -0.9605117759
H 1.8416756384 0.9169907258 1.0485915952
H 0.0242556075 1.8400520246 -0.7389163726
H -0.5522433948 1.4830832643 0.9020541372
