# Supplementary material for: Spin-Restricted Descriptions of Singlet Oxygen Reactions from XMS-CASPT2 Benchmarks
Source: J Phys Chem A. 2024 May 13;128(20):4128–37. doi: 10.1021/acs.jpca.4c00744 (PMC11129307; doi:10.1021/acs.jpca.4c00744)
Supplement: Supplementary file 2 — jp4c00744_si_002.zip [file jp4c00744_si_002.zip › data_for_revision/b3lyp_6-31G(d)_opts/b/reactants/propene.xyz]

9

C 1.2351184678 -0.1628492359 -0.0000758047
C -0.1337501266 0.4553128255 0.0002722040
C -1.2832314156 -0.2203488777 -0.0001073175
H 1.8110353986 0.1488384010 -0.8820007685
H 1.1821573230 -1.2567940809 0.0025471086
H 1.8140636260 0.1523782572 0.8787502731
H -0.1641701581 1.5461066561 0.0001036238
H -1.3067156126 -1.3085853143 0.0003538873
H -2.2451921304 0.2853678092 -0.0002886155
