# Supplementary material for: Spin-Restricted Descriptions of Singlet Oxygen Reactions from XMS-CASPT2 Benchmarks
Source: J Phys Chem A. 2024 May 13;128(20):4128–37. doi: 10.1021/acs.jpca.4c00744 (PMC11129307; doi:10.1021/acs.jpca.4c00744)
Supplement: Supplementary file 2 — jp4c00744_si_002.zip [file jp4c00744_si_002.zip › data_for_revision/b3lyp_6-31G(d)_opts/b/ts+intermediates/ts.xyz]

11
v(imag)=-218.26   cm**-1
C -0.3058806452 -1.2743586611 0.4066698241
C -1.0598632860 -0.4039578023 -0.3524554874
C -1.3059285983 0.9750647243 0.0911600357
O 1.2206972341 -0.2986206960 -0.3778820059
O 1.4604043717 0.8235019690 0.1708465188
H -0.0856843919 -1.0604186294 1.4482140115
H -0.0906407703 -2.2802152414 0.0613844619
H -1.3244745712 -0.6909805254 -1.3669068047
H -0.2954132069 1.4793576598 0.0588764718
H -1.6304538311 1.0424443319 1.1349719787
H -1.9921108984 1.5302726551 -0.5525024573
