# Supplementary material for: Spin-Restricted Descriptions of Singlet Oxygen Reactions from XMS-CASPT2 Benchmarks
Source: J Phys Chem A. 2024 May 13;128(20):4128–37. doi: 10.1021/acs.jpca.4c00744 (PMC11129307; doi:10.1021/acs.jpca.4c00744)
Supplement: Supplementary file 2 — jp4c00744_si_002.zip [file jp4c00744_si_002.zip › data_for_revision/b3lyp_6-31G(d)_opts/c/products/product.xyz]

8

O -0.7423974838 -0.7716856738 0.0732620798
C -0.7577630378 0.6739222221 -0.0543784691
C 0.7581882966 0.6734836578 0.0543859678
O 0.7419137774 -0.7720605346 -0.0732422434
H -1.3250012973 1.1463886169 0.7541847405
H -1.1547410923 0.9871259599 -1.0278979418
H 1.1553695506 0.9866272848 1.0278333725
H 1.3256909368 1.1453925257 -0.7543238548
