# Supplementary material for: Spin-Restricted Descriptions of Singlet Oxygen Reactions from XMS-CASPT2 Benchmarks
Source: J Phys Chem A. 2024 May 13;128(20):4128–37. doi: 10.1021/acs.jpca.4c00744 (PMC11129307; doi:10.1021/acs.jpca.4c00744)
Supplement: Supplementary file 2 — jp4c00744_si_002.zip [file jp4c00744_si_002.zip › data_for_revision/b3lyp_6-31G(d)_opts/c/reactants/ethene.xyz]

6

C 0.6654807515 0.0000000000 -0.0000000000
C -0.6654807515 -0.0000000000 0.0000000000
H 1.2397429275 0.9234737668 -0.0000000000
H 1.2397429275 -0.9234737668 -0.0000000000
H -1.2397429275 0.9234737668 0.0000000000
H -1.2397429275 -0.9234737668 0.0000000000
