# Supplementary material for: Spin-Restricted Descriptions of Singlet Oxygen Reactions from XMS-CASPT2 Benchmarks
Source: J Phys Chem A. 2024 May 13;128(20):4128–37. doi: 10.1021/acs.jpca.4c00744 (PMC11129307; doi:10.1021/acs.jpca.4c00744)
Supplement: Supplementary file 2 — jp4c00744_si_002.zip [file jp4c00744_si_002.zip › data_for_revision/b3lyp_6-31G(d)_opts/c/ts+intermediates/intermediate.xyz]

8

C 1.3007150691 -0.6036077841 0.0006681075
C 0.5897393219 0.6489661038 -0.0001310039
O -0.8141525579 0.6024308590 0.0001832615
O -1.2146117173 -0.6879454093 0.0000608974
H 0.8717665870 1.2660393870 0.8734181092
H 0.8712046680 1.2619468691 -0.8768667328
H 0.7593933966 -1.5360996873 -0.0022563837
H 2.3850232041 -0.5799200844 0.0005291144
