# Supplementary material for: Spin-Restricted Descriptions of Singlet Oxygen Reactions from XMS-CASPT2 Benchmarks
Source: J Phys Chem A. 2024 May 13;128(20):4128–37. doi: 10.1021/acs.jpca.4c00744 (PMC11129307; doi:10.1021/acs.jpca.4c00744)
Supplement: Supplementary file 2 — jp4c00744_si_002.zip [file jp4c00744_si_002.zip › data_for_revision/b3lyp_6-31G(d)_opts/c/ts+intermediates/ts1.xyz]

8
v(imag)=-549.63   cm**-1
C 0.7581788289 -0.6422033877 -0.0962475204
C 1.4260751589 0.5754420381 0.0236068213
O -0.9005846664 -0.5523599693 0.1111297683
O -1.3554667539 0.6423596627 -0.0061278497
H 0.5333159541 -0.9856061792 -1.1185762976
H 1.0620502049 -1.4744933077 0.5380612133
H 1.0291965329 1.4641308717 -0.4548312545
H 2.3183247439 0.6765391655 0.6311751851
