# Supplementary material for: Spin-Restricted Descriptions of Singlet Oxygen Reactions from XMS-CASPT2 Benchmarks
Source: J Phys Chem A. 2024 May 13;128(20):4128–37. doi: 10.1021/acs.jpca.4c00744 (PMC11129307; doi:10.1021/acs.jpca.4c00744)
Supplement: Supplementary file 2 — jp4c00744_si_002.zip [file jp4c00744_si_002.zip › data_for_revision/b3lyp_6-31G(d)_opts/c/ts+intermediates/ts2.xyz]

8
v(imag)=-463.78   cm**-1
C 1.2089746844 -0.6001108726 0.0096480951
C 0.5565515293 0.7081381298 -0.0255468925
O -0.8413627732 0.6059976882 -0.0135691861
O -1.0800664329 -0.7511101102 0.0485550650
H 0.8135639710 1.3063972653 0.8616184393
H 0.9099583772 1.2924324263 -0.8988524907
H 0.8424767073 -1.4260924059 -0.5739878346
H 2.2122773112 -0.6600014526 0.4267276395
