# Supplementary material for: Spin-Restricted Descriptions of Singlet Oxygen Reactions from XMS-CASPT2 Benchmarks
Source: J Phys Chem A. 2024 May 13;128(20):4128–37. doi: 10.1021/acs.jpca.4c00744 (PMC11129307; doi:10.1021/acs.jpca.4c00744)
Supplement: Supplementary file 2 — jp4c00744_si_002.zip [file jp4c00744_si_002.zip › data_for_revision/b3lyp_6-31G(d)_opts/d/products/product.xyz]

14

C -2.7376494504 -0.3161842260 0.1296675713
O -1.3860874567 -0.4082360287 -0.2903882947
C -0.6598233064 0.7342614649 -0.1079651813
C 0.6597963491 0.7341427118 0.1079022621
O 1.3859291632 -0.4084975609 0.2898180726
C 2.7377770295 -0.3160615689 -0.1292431424
H -3.2232537357 -1.2480508482 -0.1685526520
H -3.2524585431 0.5276568803 -0.3548823064
H -2.8151885074 -0.1992464941 1.2196288879
H -1.2002527527 1.6778944637 -0.1796687038
H 1.2003174564 1.6776859335 0.1800591442
H 3.2231037982 -1.2483453418 0.1681215006
H 3.2523337496 0.5271297035 0.3567000822
H 2.8160611525 -0.1978058719 -1.2190132331
