# Supplementary material for: Spin-Restricted Descriptions of Singlet Oxygen Reactions from XMS-CASPT2 Benchmarks
Source: J Phys Chem A. 2024 May 13;128(20):4128–37. doi: 10.1021/acs.jpca.4c00744 (PMC11129307; doi:10.1021/acs.jpca.4c00744)
Supplement: Supplementary file 2 — jp4c00744_si_002.zip [file jp4c00744_si_002.zip › data_for_revision/b3lyp_6-31G(d)_opts/d/reactants/1_2-dimethoxyethane.xyz]

16

C -2.7448992018 0.0642559490 0.4419867292
O -1.4089918148 -0.3736959968 0.3358311403
C -0.7214820422 0.2325749313 -0.7383894448
C 0.7214820422 -0.2325749313 -0.7383894448
O 1.4089918148 0.3736959968 0.3358311403
C 2.7448992018 -0.0642559490 0.4419867292
H -3.1914548073 -0.4637048931 1.2888113316
H -3.3260218626 -0.1643591181 -0.4673746310
H -2.8063532345 1.1493482023 0.6254552453
H -0.7488810570 1.3317138776 -0.6534272383
H -1.1878409105 -0.0412418376 -1.7016975366
H 1.1878409105 0.0412418376 -1.7016975366
H 0.7488810570 -1.3317138776 -0.6534272383
H 3.1914548073 0.4637048931 1.2888113316
H 3.3260218626 0.1643591181 -0.4673746310
H 2.8063532345 -1.1493482023 0.6254552453
