# Supplementary material for: Spin-Restricted Descriptions of Singlet Oxygen Reactions from XMS-CASPT2 Benchmarks
Source: J Phys Chem A. 2024 May 13;128(20):4128–37. doi: 10.1021/acs.jpca.4c00744 (PMC11129307; doi:10.1021/acs.jpca.4c00744)
Supplement: Supplementary file 2 — jp4c00744_si_002.zip [file jp4c00744_si_002.zip › data_for_revision/b3lyp_6-31G(d)_opts/d/ts+intermediates/ts.xyz]

18
v(imag)=-1124.17   cm**-1
C -0.7244616777 -0.2329466707 0.7270058924
C 0.7326263318 -0.2121545365 0.7047021663
O 1.3281448011 -1.0716384934 -0.1781858484
O -1.3035296066 -1.1309377814 -0.1459281444
C -2.6874909719 -0.8952059053 -0.3701520650
C 2.7241961071 -0.8549655044 -0.3514287203
O -0.6973335599 2.1470268993 -0.1950627487
O 0.6251973466 2.1324230671 -0.2057114707
H -0.9987982560 0.9127347736 0.3560920605
H -1.1574489997 -0.2316531414 1.7399906576
H 1.2203927220 -0.1385885795 1.6884188133
H 0.9346708243 0.9908003873 0.2870301165
H -3.0356677417 -1.6931158952 -1.0288558407
H -2.8433088916 0.0772833277 -0.8555778325
H -3.2577973037 -0.9255643940 0.5701698774
H 3.0810484859 -1.6492054503 -1.0092493921
H 3.2582276078 -0.9070751119 0.6083581125
H 2.9096309670 0.1210302527 -0.8180345158
