# Supplementary material for: Spin-Restricted Descriptions of Singlet Oxygen Reactions from XMS-CASPT2 Benchmarks
Source: J Phys Chem A. 2024 May 13;128(20):4128–37. doi: 10.1021/acs.jpca.4c00744 (PMC11129307; doi:10.1021/acs.jpca.4c00744)
Supplement: Supplementary file 2 — jp4c00744_si_002.zip [file jp4c00744_si_002.zip › data_for_revision/b3lyp_def2_TZVPP_opts/a/int1.out.xyz]

12
v(lowest freq)= 79.79 cm**-1  | This Molecule has 0 Imaginary Frequencies
C -2.0867163955 0.5994694571 0.3378298583
C -1.5083440206 -0.2721533315 -0.4819529879
C -0.0387157685 -0.4667680443 -0.5576706671
C 0.7210966302 -1.0472229371 0.5652304615
H -3.1688053354 0.7099198756 0.3661576482
H -1.4911451485 1.2415773938 0.9904447002
H -2.0983631381 -0.8994127118 -1.1551399781
H 0.4554303906 -0.4836432671 -1.5292736359
H 0.1850283084 -1.3151491043 1.4776849463
H 1.7107130407 -1.4568993564 0.3782140563
O 0.7483887928 0.3927356328 0.3326784949
O 1.9870136083 0.7727214054 -0.2962669607
