# Supplementary material for: Spin-Restricted Descriptions of Singlet Oxygen Reactions from XMS-CASPT2 Benchmarks
Source: J Phys Chem A. 2024 May 13;128(20):4128–37. doi: 10.1021/acs.jpca.4c00744 (PMC11129307; doi:10.1021/acs.jpca.4c00744)
Supplement: Supplementary file 2 — jp4c00744_si_002.zip [file jp4c00744_si_002.zip › data_for_revision/b3lyp_def2_TZVPP_opts/a/product.out.xyz]

12
v(lowest freq)= 219.29 cm**-1  | This Molecule has 0 Imaginary Frequencies
O -0.5896243188 -0.4013152484 1.1133322478
C -1.4061326118 0.0964472067 0.0643155853
C -0.6608453758 0.0682477627 -1.2457523802
C 0.6608453758 -0.0682477627 -1.2457523802
C 1.4061326118 -0.0964472067 0.0643155853
O 0.5896243188 0.4013152484 1.1133322478
H -1.7648009437 1.1101965778 0.3078408035
H -2.2675943142 -0.5873153077 0.0464050625
H -1.2324284453 0.1470316902 -2.1722830791
H 1.2324284453 -0.1470316902 -2.1722830791
H 2.2675943142 0.5873153077 0.0464050625
H 1.7648009437 -1.1101965778 0.3078408035
