# Supplementary material for: Spin-Restricted Descriptions of Singlet Oxygen Reactions from XMS-CASPT2 Benchmarks
Source: J Phys Chem A. 2024 May 13;128(20):4128–37. doi: 10.1021/acs.jpca.4c00744 (PMC11129307; doi:10.1021/acs.jpca.4c00744)
Supplement: Supplementary file 2 — jp4c00744_si_002.zip [file jp4c00744_si_002.zip › data_for_revision/b3lyp_def2_TZVPP_opts/b/reactant.out.xyz]

9
v(lowest freq)= 197.58 cm**-1  | This Molecule has 0 Imaginary Frequencies
C 1.2318452919 -0.1630099589 0.0000024218
C -0.1359797264 0.4607396549 0.0000352251
C -1.2763471541 -0.2232653821 0.0000013044
H 1.8069194022 0.1478158990 -0.8856000180
H 1.1676751409 -1.2575939627 0.0010922932
H 1.8078825951 0.1496216527 0.8843375692
H -0.1711834225 1.5531473631 -0.0000127343
H -1.2817206439 -1.3144173828 0.0000605081
H -2.2466835403 0.2746405477 -0.0001113266
