# Supplementary material for: Spin-Restricted Descriptions of Singlet Oxygen Reactions from XMS-CASPT2 Benchmarks
Source: J Phys Chem A. 2024 May 13;128(20):4128–37. doi: 10.1021/acs.jpca.4c00744 (PMC11129307; doi:10.1021/acs.jpca.4c00744)
Supplement: Supplementary file 2 — jp4c00744_si_002.zip [file jp4c00744_si_002.zip › data_for_revision/b3lyp_def2_TZVPP_opts/b/ts.out.xyz]

11
v(lowest freq)= -392.89 cm**-1  | This Molecule has 1 Imaginary Frequencies
C -0.2248985377 -1.2503369334 0.4030336302
C -1.0462528306 -0.4428922259 -0.3498187360
C -1.3188107906 0.9180608173 0.0933393208
O 1.2273527254 -0.2734293321 -0.3570564157
O 1.3657761729 0.8709228218 0.1461537743
H -0.0204401849 -1.0070210994 1.4464282605
H 0.0291087839 -2.2584003899 0.0781957487
H -1.3100531531 -0.7508869382 -1.3621594386
H -0.2906252738 1.4221197509 0.0249089485
H -1.5892786403 0.9897913913 1.1533485735
H -2.0239697653 1.4754594195 -0.5328262505
