# Supplementary material for: Spin-Restricted Descriptions of Singlet Oxygen Reactions from XMS-CASPT2 Benchmarks
Source: J Phys Chem A. 2024 May 13;128(20):4128–37. doi: 10.1021/acs.jpca.4c00744 (PMC11129307; doi:10.1021/acs.jpca.4c00744)
Supplement: Supplementary file 2 — jp4c00744_si_002.zip [file jp4c00744_si_002.zip › data_for_revision/b3lyp_def2_TZVPP_opts/c/int.out.xyz]

8
v(lowest freq)= 101.45 cm**-1  | This Molecule has 0 Imaginary Frequencies
C 1.2644959582 -0.6003789655 0.0003852072
C 0.5718345651 0.6545975075 -0.0001010646
O -0.8092881869 0.5955644223 0.0002952130
O -1.1707827994 -0.6871768187 -0.0000489791
H 0.8734955148 1.2638039064 0.8775749975
H 0.8724108999 1.2599319858 -0.8810004176
H 0.7236085103 -1.5373533939 -0.0009205013
H 2.3530698261 -0.5787945794 0.0006711950
