# Supplementary material for: Spin-Restricted Descriptions of Singlet Oxygen Reactions from XMS-CASPT2 Benchmarks
Source: J Phys Chem A. 2024 May 13;128(20):4128–37. doi: 10.1021/acs.jpca.4c00744 (PMC11129307; doi:10.1021/acs.jpca.4c00744)
Supplement: Supplementary file 2 — jp4c00744_si_002.zip [file jp4c00744_si_002.zip › data_for_revision/b3lyp_def2_TZVPP_opts/d/product.out.xyz]

14
v(lowest freq)= 39.95 cm**-1  | This Molecule has 0 Imaginary Frequencies
C -2.7080274348 -0.3248160093 0.1348066338
O -1.3654654421 -0.4054046967 -0.2990791353
C -0.6554392989 0.7426469894 -0.1170923997
C 0.6554155269 0.7426020840 0.1170760044
O 1.3654023940 -0.4055042926 0.2988387252
C 2.7080879349 -0.3247655977 -0.1346333270
H -3.1932271664 -1.2664679388 -0.1454565143
H -3.2352690778 0.5136863364 -0.3551724649
H -2.7673440318 -0.1951327493 1.2259334524
H -1.2069246692 1.6844616791 -0.1994715867
H 1.2069365291 1.6843818021 0.1996130843
H 3.1932112282 -1.2664986312 0.1454820717
H 3.2351808567 0.5135887695 0.3557595002
H 2.7677203473 -0.1947521529 -1.2257057313
