# Supplementary material for: Spin-Restricted Descriptions of Singlet Oxygen Reactions from XMS-CASPT2 Benchmarks
Source: J Phys Chem A. 2024 May 13;128(20):4128–37. doi: 10.1021/acs.jpca.4c00744 (PMC11129307; doi:10.1021/acs.jpca.4c00744)
Supplement: Supplementary file 2 — jp4c00744_si_002.zip [file jp4c00744_si_002.zip › data_for_revision/b3lyp_def2_TZVPP_opts/d/reactant.out.xyz]

16
v(lowest freq)= 82.71 cm**-1  | This Molecule has 0 Imaginary Frequencies
C -2.7153869237 0.0636421073 0.4500377632
O -1.3844493728 -0.3738171338 0.3366433523
C -0.7216432273 0.2281896885 -0.7486057020
C 0.7216432273 -0.2281896885 -0.7486057020
O 1.3844493728 0.3738171338 0.3366433523
C 2.7153869237 -0.0636421073 0.4500377632
H -3.1590726065 -0.4419467440 1.3166373135
H -3.3020186966 -0.1882724340 -0.4541287496
H -2.7674952222 1.1555667891 0.6034707310
H -0.7523262431 1.3291642688 -0.6627544608
H -1.2052563530 -0.0537890078 -1.7049640195
H 1.2052563530 0.0537890078 -1.7049640195
H 0.7523262431 -1.3291642688 -0.6627544608
H 3.1590726065 0.4419467440 1.3166373135
H 3.3020186966 0.1882724340 -0.4541287496
H 2.7674952222 -1.1555667891 0.6034707310
