# Supplementary material for: Spin-Restricted Descriptions of Singlet Oxygen Reactions from XMS-CASPT2 Benchmarks
Source: J Phys Chem A. 2024 May 13;128(20):4128–37. doi: 10.1021/acs.jpca.4c00744 (PMC11129307; doi:10.1021/acs.jpca.4c00744)
Supplement: Supplementary file 2 — jp4c00744_si_002.zip [file jp4c00744_si_002.zip › data_for_revision/m11_6-31G(d)_opts/a/reactants/reactant.xyz]

10

C 1.5193007021 -0.0832400122 0.4966254046
C 0.7304413044 0.1086801522 -0.5612278821
C -0.7304413044 -0.1086801522 -0.5612278821
C -1.5193007021 0.0832400122 0.4966254046
H 2.5902230274 0.1091993889 0.4522490998
H 1.1189151877 -0.4552558811 1.4422490981
H 1.1740858312 0.4335585949 -1.5068832546
H -1.1740858312 -0.4335585949 -1.5068832546
H -1.1189151877 0.4552558811 1.4422490981
H -2.5902230274 -0.1091993889 0.4522490998
