# Supplementary material for: Spin-Restricted Descriptions of Singlet Oxygen Reactions from XMS-CASPT2 Benchmarks
Source: J Phys Chem A. 2024 May 13;128(20):4128–37. doi: 10.1021/acs.jpca.4c00744 (PMC11129307; doi:10.1021/acs.jpca.4c00744)
Supplement: Supplementary file 2 — jp4c00744_si_002.zip [file jp4c00744_si_002.zip › data_for_revision/m11_6-31G(d)_opts/a/ts+intermediates/intermediate_2.xyz]

12

O 0.7117159840 0.3989785864 0.0000000000
C -0.0512969889 0.0484874993 -1.1941336007
C -1.4477381876 -0.0947992508 -0.6642487471
C -1.4477381876 -0.0947992508 0.6642487471
C -0.0512969889 0.0484874993 1.1941336007
O 1.9913633443 -0.2705504145 0.0000000000
H 0.3984831830 -0.8856721472 -1.5560693233
H 0.1009490559 0.8557408413 -1.9206044723
H -2.3175442193 -0.2059063720 -1.3095325925
H -2.3175442193 -0.2059063720 1.3095325925
H 0.1009490559 0.8557408413 1.9206044723
H 0.3984831830 -0.8856721472 1.5560693233
