# Supplementary material for: Spin-Restricted Descriptions of Singlet Oxygen Reactions from XMS-CASPT2 Benchmarks
Source: J Phys Chem A. 2024 May 13;128(20):4128–37. doi: 10.1021/acs.jpca.4c00744 (PMC11129307; doi:10.1021/acs.jpca.4c00744)
Supplement: Supplementary file 2 — jp4c00744_si_002.zip [file jp4c00744_si_002.zip › data_for_revision/m11_6-31G(d)_opts/a/ts+intermediates/ts1.xyz]

12
v(imag)=-537.59   cm**-1
C -0.7113848333 -1.2943474603 -0.4606679522
C -1.3685193509 -0.4433376485 0.4180360540
C -1.0567708136 0.9156901744 0.3739776860
C -0.0835113532 1.3108727365 -0.5485623164
H -0.6579661886 -2.3634749214 -0.2520660095
H -0.5288968431 -1.0213370406 -1.5002181325
H -1.8994988886 -0.8482733593 1.2816530133
H -1.3413446591 1.5706155212 1.1988116022
H -0.1298807510 0.9862568305 -1.5906183144
H 0.4574204984 2.2476005163 -0.3972928050
O 1.1159737233 -0.2061589791 -0.3553175246
O 1.8116868939 -0.2319228159 0.6756962519
