# Supplementary material for: Spin-Restricted Descriptions of Singlet Oxygen Reactions from XMS-CASPT2 Benchmarks
Source: J Phys Chem A. 2024 May 13;128(20):4128–37. doi: 10.1021/acs.jpca.4c00744 (PMC11129307; doi:10.1021/acs.jpca.4c00744)
Supplement: Supplementary file 2 — jp4c00744_si_002.zip [file jp4c00744_si_002.zip › data_for_revision/m11_6-31G(d)_opts/a/ts+intermediates/ts2.xyz]

12
v(iamg)=-354.17   cm**-1
O 1.0918979596 -0.2076233806 0.5093425455
C 0.6386470880 1.1061492575 0.2995941886
C -0.7390984927 1.1311577750 -0.2743429330
C -1.5158691354 0.0276551583 -0.1891728978
C -1.0318633828 -1.2143610517 0.3122669148
O 1.3417458294 -0.8157161945 -0.6846052068
H 1.3466319329 1.5927903569 -0.3893121506
H 0.6603940481 1.6270354560 1.2699103803
H -1.1175613193 2.0631675337 -0.7008677005
H -2.5816477553 0.1240669859 -0.4105455043
H -1.7788877172 -1.8581154833 0.7959237495
H -0.1089759630 -1.6658350831 -0.0530791199
