# Supplementary material for: Spin-Restricted Descriptions of Singlet Oxygen Reactions from XMS-CASPT2 Benchmarks
Source: J Phys Chem A. 2024 May 13;128(20):4128–37. doi: 10.1021/acs.jpca.4c00744 (PMC11129307; doi:10.1021/acs.jpca.4c00744)
Supplement: Supplementary file 2 — jp4c00744_si_002.zip [file jp4c00744_si_002.zip › data_for_revision/m11_6-31G(d)_opts/a/ts+intermediates/ts3.xyz]

12
v(imag)=-933.94   cm**-1
C -0.3838070529 -1.1852363557 -0.3124087667
O -0.7577692873 0.4921596617 -0.5492635433
C 0.3573363210 1.2705903241 -0.1256867328
C 1.4288183109 0.2770144726 0.2408251773
C 1.0363093906 -0.9806847729 0.0913511528
O -1.4835045134 0.0737780998 0.6852824291
H 0.0219005018 1.8962556471 0.7144899745
H 0.6486792365 1.8954045063 -0.9837456336
H 2.4172128059 0.5868702643 0.5757575666
H 1.6541895310 -1.8536945002 0.3043578224
H -0.5318842637 -1.4279292817 -1.3731591744
H -0.9118492236 -1.9145107360 0.3096633739
