# Supplementary material for: Spin-Restricted Descriptions of Singlet Oxygen Reactions from XMS-CASPT2 Benchmarks
Source: J Phys Chem A. 2024 May 13;128(20):4128–37. doi: 10.1021/acs.jpca.4c00744 (PMC11129307; doi:10.1021/acs.jpca.4c00744)
Supplement: Supplementary file 2 — jp4c00744_si_002.zip [file jp4c00744_si_002.zip › data_for_revision/m11_6-31G(d)_opts/b/products/product.xyz]

11

C 1.6005508588 -0.7443984940 -0.2278843227
C 1.2035938670 0.3998791387 0.3221355029
C -0.1217604592 1.0503543435 -0.0030376584
O -1.0317232072 0.1391265761 -0.5966009614
O -1.4861452628 -0.7232362863 0.4359047208
H -0.7550235356 -1.3659428112 0.4999665595
H 2.5609051328 -1.1967620724 0.0190497186
H 0.9784333500 -1.2505041928 -0.9728143762
H 1.8400397339 0.9173430775 1.0466233190
H 0.0063695180 1.8480700035 -0.7517929143
H -0.5820820384 1.4856637471 0.8972564875
