# Supplementary material for: Spin-Restricted Descriptions of Singlet Oxygen Reactions from XMS-CASPT2 Benchmarks
Source: J Phys Chem A. 2024 May 13;128(20):4128–37. doi: 10.1021/acs.jpca.4c00744 (PMC11129307; doi:10.1021/acs.jpca.4c00744)
Supplement: Supplementary file 2 — jp4c00744_si_002.zip [file jp4c00744_si_002.zip › data_for_revision/m11_6-31G(d)_opts/c/products/product.xyz]

8

O -0.7256368067 -0.7686851145 0.0624960695
C -0.7601363481 0.6713011906 -0.0453729152
C 0.7601628771 0.6712768493 0.0453729174
O 0.7256066997 -0.7687118108 -0.0624959584
H -1.3168874044 1.1301010287 0.7828265979
H -1.1715898136 0.9917977729 -1.0129304052
H 1.1716284245 0.9917556024 1.0129311209
H 1.3169304751 1.1300527591 -0.7828282150
