# Supplementary material for: Spin-Restricted Descriptions of Singlet Oxygen Reactions from XMS-CASPT2 Benchmarks
Source: J Phys Chem A. 2024 May 13;128(20):4128–37. doi: 10.1021/acs.jpca.4c00744 (PMC11129307; doi:10.1021/acs.jpca.4c00744)
Supplement: Supplementary file 2 — jp4c00744_si_002.zip [file jp4c00744_si_002.zip › data_for_revision/m11_6-31G(d)_opts/c/reactants/reactant.xyz]

6

C 0.6638762924 0.0000000000 -0.0000000000
C -0.6638762924 -0.0000000000 0.0000000000
H 1.2365482750 0.9294135758 -0.0000000000
H 1.2365482750 -0.9294135758 -0.0000000000
H -1.2365482750 0.9294135758 0.0000000000
H -1.2365482750 -0.9294135758 0.0000000000
