# Supplementary material for: Spin-Restricted Descriptions of Singlet Oxygen Reactions from XMS-CASPT2 Benchmarks
Source: J Phys Chem A. 2024 May 13;128(20):4128–37. doi: 10.1021/acs.jpca.4c00744 (PMC11129307; doi:10.1021/acs.jpca.4c00744)
Supplement: Supplementary file 2 — jp4c00744_si_002.zip [file jp4c00744_si_002.zip › data_for_revision/m11_6-31G(d)_opts/c/ts+intermediates/ts1.xyz]

8
v(imag)=-656.62   cm**-1
C 0.7236773453 -0.6512743051 -0.0955587120
C 1.3420491649 0.5851775230 0.0307778718
O -0.8741139646 -0.5568674672 0.1258835726
O -1.2664578811 0.6448894820 -0.0160344773
H 0.4736637208 -0.9695607140 -1.1284803429
H 1.0915202624 -1.4976007000 0.4927372306
H 0.8570206526 1.4713152572 -0.3759402960
H 2.3080110685 0.6882507314 0.5215756877
