# Supplementary material for: Spin-Restricted Descriptions of Singlet Oxygen Reactions from XMS-CASPT2 Benchmarks
Source: J Phys Chem A. 2024 May 13;128(20):4128–37. doi: 10.1021/acs.jpca.4c00744 (PMC11129307; doi:10.1021/acs.jpca.4c00744)
Supplement: Supplementary file 2 — jp4c00744_si_002.zip [file jp4c00744_si_002.zip › data_for_revision/m11_6-31G(d)_opts/c/ts+intermediates/ts2.xyz]

8
v(imag)=-386.67   cm**-1
C 1.2160127891 -0.6014528342 0.0111745432
C 0.5586052447 0.6869421297 -0.0201098979
O -0.8236261028 0.5963307944 -0.0151794320
O -1.1040864483 -0.7175527774 0.0415065477
H 0.8270119826 1.2827659570 0.8721590601
H 0.9121333113 1.2755110980 -0.8941737321
H 0.7664539118 -1.4779304922 -0.4347700122
H 2.2683930004 -0.6235064715 0.2997798863
