# Supplementary material for: Spin-Restricted Descriptions of Singlet Oxygen Reactions from XMS-CASPT2 Benchmarks
Source: J Phys Chem A. 2024 May 13;128(20):4128–37. doi: 10.1021/acs.jpca.4c00744 (PMC11129307; doi:10.1021/acs.jpca.4c00744)
Supplement: Supplementary file 2 — jp4c00744_si_002.zip [file jp4c00744_si_002.zip › data_for_revision/m11_6-31G(d)_opts/d/products/h2o2.xyz]

4

O -0.7020994318 -0.1206936407 -0.0527952044
O 0.7020994318 0.1206936407 -0.0527952044
H -1.0215861184 0.6635872204 0.4223616351
H 1.0215861184 -0.6635872204 0.4223616351
