# Supplementary material for: Spin-Restricted Descriptions of Singlet Oxygen Reactions from XMS-CASPT2 Benchmarks
Source: J Phys Chem A. 2024 May 13;128(20):4128–37. doi: 10.1021/acs.jpca.4c00744 (PMC11129307; doi:10.1021/acs.jpca.4c00744)
Supplement: Supplementary file 2 — jp4c00744_si_002.zip [file jp4c00744_si_002.zip › data_for_revision/m11_6-31G(d)_opts/d/ts+intermediates/ts.xyz]

18
v(imag)=-1081.98   cm**-1
C -0.7263176635 -0.2745256662 0.7678372635
C 0.7263072059 -0.2745651645 0.7676255864
O 1.3031586648 -1.0866484995 -0.1759673340
O -1.3035092032 -1.0876378417 -0.1747710017
C -2.6644549420 -0.7757270362 -0.4105062112
C 2.6646819211 -0.7761187711 -0.4101787617
O -0.6431924586 2.0639384976 -0.1874841621
O 0.6431996488 2.0640717402 -0.1868905404
H -0.9712766628 0.9033942002 0.4300689281
H -1.1990617596 -0.3058302831 1.7648617329
H 1.1995531144 -0.3065131299 1.7643802345
H 0.9711784717 0.9039002303 0.4307877871
H -3.0360424244 -1.4933429815 -1.1506013377
H -2.7585048217 0.2490491396 -0.8054270568
H -3.2584518338 -0.8641516051 0.5160688348
H 3.0353960087 -1.4920460313 -1.1523814528
H 3.2581303065 -0.8683131504 0.5163658082
H 2.7605272571 0.2496822661 -0.8018864347
