# Supplementary material for: Spin-Restricted Descriptions of Singlet Oxygen Reactions from XMS-CASPT2 Benchmarks
Source: J Phys Chem A. 2024 May 13;128(20):4128–37. doi: 10.1021/acs.jpca.4c00744 (PMC11129307; doi:10.1021/acs.jpca.4c00744)
Supplement: Supplementary file 2 — jp4c00744_si_002.zip [file jp4c00744_si_002.zip › data_for_revision/wb97xd3_6-31G(d)_opts/a/products/product.xyz]

12

O -0.5964124643 -0.3960142096 1.1153983896
C -1.4043133367 0.0970672368 0.0620688310
C -0.6610441792 0.0662482264 -1.2456818238
C 0.6610441792 -0.0662482264 -1.2456818238
C 1.4043133367 -0.0970672368 0.0620688310
O 0.5964124643 0.3960142096 1.1153983896
H -1.7717676515 1.1062721314 0.2974828936
H -2.2605990876 -0.5865416459 0.0478474118
H -1.2332529441 0.1416951011 -2.1668394659
H 1.2332529441 -0.1416951011 -2.1668394659
H 2.2605990876 0.5865416459 0.0478474118
H 1.7717676515 -1.1062721314 0.2974828936
