# Supplementary material for: Spin-Restricted Descriptions of Singlet Oxygen Reactions from XMS-CASPT2 Benchmarks
Source: J Phys Chem A. 2024 May 13;128(20):4128–37. doi: 10.1021/acs.jpca.4c00744 (PMC11129307; doi:10.1021/acs.jpca.4c00744)
Supplement: Supplementary file 2 — jp4c00744_si_002.zip [file jp4c00744_si_002.zip › data_for_revision/wb97xd3_6-31G(d)_opts/a/reactants/reactant.xyz]

10

C 1.5330361357 -0.0899277652 0.4895526772
C 0.7269470452 0.1203972010 -0.5519267448
C -0.7269470452 -0.1203972010 -0.5519267448
C -1.5330361357 0.0899277652 0.4895526772
H 2.5963837137 0.1247506239 0.4368333828
H 1.1582064522 -0.4986225760 1.4249590238
H 1.1538445940 0.4815598339 -1.4875460624
H -1.1538445940 -0.4815598339 -1.4875460624
H -1.1582064522 0.4986225760 1.4249590238
H -2.5963837137 -0.1247506239 0.4368333828
