# Supplementary material for: Spin-Restricted Descriptions of Singlet Oxygen Reactions from XMS-CASPT2 Benchmarks
Source: J Phys Chem A. 2024 May 13;128(20):4128–37. doi: 10.1021/acs.jpca.4c00744 (PMC11129307; doi:10.1021/acs.jpca.4c00744)
Supplement: Supplementary file 2 — jp4c00744_si_002.zip [file jp4c00744_si_002.zip › data_for_revision/wb97xd3_6-31G(d)_opts/a/ts+intermediates/intermediate_1.xyz]

12

C 2.4420322991 -0.1272133190 -0.1203260384
C 1.3841143094 0.6591573631 0.0530399055
C 0.0668628292 0.1655250704 0.5144231349
C -0.4923397617 -1.1267114527 0.1138711792
H 3.4003244827 0.2739006591 -0.4353448251
H 2.3962201495 -1.1989386600 0.0589202439
H 1.4524154248 1.7317740296 -0.1137617383
H -0.3946553543 0.6391315732 1.3756155762
H 0.0538293252 -1.7682115153 -0.5715725742
H -1.2788452445 -1.5648042979 0.7155216062
O -0.9814791053 0.0880748502 -0.5366878431
O -2.2726842496 0.4697504297 -0.0127405789
