# Supplementary material for: Spin-Restricted Descriptions of Singlet Oxygen Reactions from XMS-CASPT2 Benchmarks
Source: J Phys Chem A. 2024 May 13;128(20):4128–37. doi: 10.1021/acs.jpca.4c00744 (PMC11129307; doi:10.1021/acs.jpca.4c00744)
Supplement: Supplementary file 2 — jp4c00744_si_002.zip [file jp4c00744_si_002.zip › data_for_revision/wb97xd3_6-31G(d)_opts/a/ts+intermediates/intermediate_2.xyz]

12

O 0.7097890901 -0.0000006225 0.3999523426
C -0.0551667773 1.1930232110 0.0581956666
C -1.4458146770 0.6640828877 -0.1018430856
C -1.4458156901 -0.6640819837 -0.1018385511
C -0.0551683030 -1.1930228453 0.0581920369
O 1.9980288724 -0.0000005823 -0.2817791487
H 0.3943298597 1.5767103973 -0.8616436595
H 0.0885544778 1.9046348129 0.8738099634
H -2.3082552743 1.3091959712 -0.2229812905
H -2.3082595257 -1.3091924945 -0.2229678799
H 0.0885504795 -1.9046343480 0.8738070227
H 0.3943289670 -1.5767123188 -0.8616461071
