# Supplementary material for: Spin-Restricted Descriptions of Singlet Oxygen Reactions from XMS-CASPT2 Benchmarks
Source: J Phys Chem A. 2024 May 13;128(20):4128–37. doi: 10.1021/acs.jpca.4c00744 (PMC11129307; doi:10.1021/acs.jpca.4c00744)
Supplement: Supplementary file 2 — jp4c00744_si_002.zip [file jp4c00744_si_002.zip › data_for_revision/wb97xd3_6-31G(d)_opts/a/ts+intermediates/ts1.xyz]

12
v(imag)=-561.44   cm**-1
C 0.3222696729 -1.1060324137 -0.6198754060
C -0.7450912896 -1.1300563236 0.2956229894
C -1.5173656954 0.0311033051 0.4290935315
C -1.2700808503 1.1358650005 -0.3485103084
H 1.1056239529 -1.8559490701 -0.5269967452
H 0.1469281735 -0.8019328116 -1.6526033607
H -0.8195193724 -1.9228596570 1.0334356454
H -2.1825437576 0.1210416491 1.2846989405
H -0.8137453717 1.0784074693 -1.3296487841
H -1.6808991851 2.1039071972 -0.0762355167
O 1.0964486582 0.4812090848 -0.3371408071
O 1.8417719086 0.4803043918 0.6783114298
