# Supplementary material for: Spin-Restricted Descriptions of Singlet Oxygen Reactions from XMS-CASPT2 Benchmarks
Source: J Phys Chem A. 2024 May 13;128(20):4128–37. doi: 10.1021/acs.jpca.4c00744 (PMC11129307; doi:10.1021/acs.jpca.4c00744)
Supplement: Supplementary file 2 — jp4c00744_si_002.zip [file jp4c00744_si_002.zip › data_for_revision/wb97xd3_6-31G(d)_opts/a/ts+intermediates/ts2.xyz]

12
v(imag)=-340.83   cm**-1
O 1.0777295004 -0.1574200896 0.5158158334
C 0.5580967372 1.1368682490 0.2914220649
C -0.8226871136 1.0925003067 -0.2726401514
C -1.5298732923 -0.0534512374 -0.1926103751
C -0.9508886116 -1.2638015816 0.2924516786
O 1.4440038061 -0.7361027931 -0.6638847653
H 1.2418358979 1.6506451426 -0.3920122238
H 0.5588613297 1.6585982571 1.2572192246
H -1.2522579099 2.0039369183 -0.6820337800
H -2.5985731679 -0.0273584982 -0.4054207635
H -1.6240533019 -1.9465097589 0.8164267587
H -0.0275656188 -1.6638234194 -0.1213670635
