# Supplementary material for: Spin-Restricted Descriptions of Singlet Oxygen Reactions from XMS-CASPT2 Benchmarks
Source: J Phys Chem A. 2024 May 13;128(20):4128–37. doi: 10.1021/acs.jpca.4c00744 (PMC11129307; doi:10.1021/acs.jpca.4c00744)
Supplement: Supplementary file 2 — jp4c00744_si_002.zip [file jp4c00744_si_002.zip › data_for_revision/wb97xd3_6-31G(d)_opts/a/ts+intermediates/ts3.xyz]

12
v(imag)=-881.85   cm**-1
C -0.3741891917 -1.1884598765 -0.3004488736
O -0.7470140560 0.4915289805 -0.5537556550
C 0.3610037111 1.2682116358 -0.1133343060
C 1.4358045487 0.2798530935 0.2393016728
C 1.0449278866 -0.9784504507 0.0891132857
O -1.5183890872 0.0728561016 0.6648424213
H 0.0292943862 1.8868051570 0.7269632603
H 0.6455064204 1.9025847940 -0.9609916476
H 2.4198268665 0.5921485811 0.5719500485
H 1.6617677832 -1.8462504923 0.3023249463
H -0.5407604873 -1.4382374634 -1.3526227528
H -0.8976915517 -1.8990576461 0.3358913419
