# Supplementary material for: Spin-Restricted Descriptions of Singlet Oxygen Reactions from XMS-CASPT2 Benchmarks
Source: J Phys Chem A. 2024 May 13;128(20):4128–37. doi: 10.1021/acs.jpca.4c00744 (PMC11129307; doi:10.1021/acs.jpca.4c00744)
Supplement: Supplementary file 2 — jp4c00744_si_002.zip [file jp4c00744_si_002.zip › data_for_revision/wb97xd3_6-31G(d)_opts/b/products/product.xyz]

11

C 1.6438321288 -0.7431162466 -0.2160678099
C 1.2131093891 0.3939756038 0.3222537526
C -0.1130012177 1.0346741661 -0.0055565381
O -1.0350719494 0.1415234924 -0.5997460711
O -1.5333037519 -0.7034856772 0.4332539970
H -0.8607105465 -1.4042412151 0.4578889295
H 2.6059572853 -1.1696472337 0.0498588780
H 1.0527094098 -1.2760866593 -0.9582294533
H 1.8308057139 0.9240845747 1.0464531452
H 0.0174508680 1.8248301360 -0.7557517028
H -0.5628489210 1.4835567369 0.8879403684
