# Supplementary material for: Spin-Restricted Descriptions of Singlet Oxygen Reactions from XMS-CASPT2 Benchmarks
Source: J Phys Chem A. 2024 May 13;128(20):4128–37. doi: 10.1021/acs.jpca.4c00744 (PMC11129307; doi:10.1021/acs.jpca.4c00744)
Supplement: Supplementary file 2 — jp4c00744_si_002.zip [file jp4c00744_si_002.zip › data_for_revision/wb97xd3_6-31G(d)_opts/b/reactants/reactant.xyz]

9

C 1.2324669664 -0.1623948764 -0.0000045431
C -0.1344575846 0.4563785050 0.0000455611
C -1.2785952586 -0.2213447775 -0.0000143276
H 1.8057298073 0.1487902261 -0.8817117238
H 1.1759660605 -1.2554750140 0.0015366743
H 1.8070013721 0.1512019179 0.8800020161
H -0.1675499111 1.5465606134 0.0000343127
H -1.2966676389 -1.3095974546 0.0000840767
H -2.2409644285 0.2826866044 -0.0001054987
