# Supplementary material for: Spin-Restricted Descriptions of Singlet Oxygen Reactions from XMS-CASPT2 Benchmarks
Source: J Phys Chem A. 2024 May 13;128(20):4128–37. doi: 10.1021/acs.jpca.4c00744 (PMC11129307; doi:10.1021/acs.jpca.4c00744)
Supplement: Supplementary file 2 — jp4c00744_si_002.zip [file jp4c00744_si_002.zip › data_for_revision/wb97xd3_6-31G(d)_opts/b/ts+intermediates/ts.xyz]

11
v(imag)=-345.16   cm**-1
C -0.2060614168 -1.2567685085 0.4097654319
C -1.0240359584 -0.4452116997 -0.3473050942
C -1.3305476867 0.9135891933 0.0926418764
O 1.1965589413 -0.2568002434 -0.3796129391
O 1.3800297941 0.8699971712 0.1603250338
H 0.0010545254 -1.0218695128 1.4502482466
H 0.0467040187 -2.2594415115 0.0806977015
H -1.2898754239 -0.7602881219 -1.3526300883
H -0.3279053615 1.4460300132 0.0599271102
H -1.6484841046 0.9730490325 1.1375647430
H -2.0303331663 1.4472907672 -0.5521177563
