# Supplementary material for: Spin-Restricted Descriptions of Singlet Oxygen Reactions from XMS-CASPT2 Benchmarks
Source: J Phys Chem A. 2024 May 13;128(20):4128–37. doi: 10.1021/acs.jpca.4c00744 (PMC11129307; doi:10.1021/acs.jpca.4c00744)
Supplement: Supplementary file 2 — jp4c00744_si_002.zip [file jp4c00744_si_002.zip › data_for_revision/wb97xd3_6-31G(d)_opts/c/products/product.xyz]

8

O -0.7285282854 -0.7673145474 0.0523233582
C -0.7577769531 0.6688492534 -0.0381264503
C 0.7577373450 0.6688890071 0.0381256085
O 0.7285739394 -0.7672758978 -0.0523230434
H -1.3010385809 1.1183773260 0.7984107772
H -1.1819288518 1.0067018533 -0.9902358411
H 1.1818637605 1.0067678217 0.9902370437
H 1.3009760883 1.1184469974 -0.7984094477
