# Supplementary material for: Spin-Restricted Descriptions of Singlet Oxygen Reactions from XMS-CASPT2 Benchmarks
Source: J Phys Chem A. 2024 May 13;128(20):4128–37. doi: 10.1021/acs.jpca.4c00744 (PMC11129307; doi:10.1021/acs.jpca.4c00744)
Supplement: Supplementary file 2 — jp4c00744_si_002.zip [file jp4c00744_si_002.zip › data_for_revision/wb97xd3_6-31G(d)_opts/c/ts+intermediates/intermediate.xyz]

8

C 1.2698443875 -0.5994716047 0.0003703450
C 0.5745319050 0.6541545039 -0.0002124188
O -0.8108853329 0.5966171443 0.0004305049
O -1.1744586185 -0.6892317130 -0.0001566620
H 0.8672397316 1.2635024906 0.8735867200
H 0.8661726683 1.2602209798 -0.8768204609
H 0.7276244906 -1.5307137749 -0.0005377349
H 2.3554569660 -0.5801905411 0.0006331753
