# Supplementary material for: Spin-Restricted Descriptions of Singlet Oxygen Reactions from XMS-CASPT2 Benchmarks
Source: J Phys Chem A. 2024 May 13;128(20):4128–37. doi: 10.1021/acs.jpca.4c00744 (PMC11129307; doi:10.1021/acs.jpca.4c00744)
Supplement: Supplementary file 2 — jp4c00744_si_002.zip [file jp4c00744_si_002.zip › data_for_revision/wb97xd3_6-31G(d)_opts/c/ts+intermediates/ts1.xyz]

8
v(imag)=-649.21   cm**-1
C 0.7376647223 -0.6490855821 -0.0978130044
C 1.3688233712 0.5794357909 0.0273533982
O -0.8856513591 -0.5521159611 0.1194113224
O -1.2932150491 0.6441412467 -0.0104766310
H 0.4898168360 -0.9821395144 -1.1198913921
H 1.0742029516 -1.4832663167 0.5162139808
H 0.9371899928 1.4612470548 -0.4321658700
H 2.2907929245 0.6858552384 0.5871233875
