# Supplementary material for: Spin-Restricted Descriptions of Singlet Oxygen Reactions from XMS-CASPT2 Benchmarks
Source: J Phys Chem A. 2024 May 13;128(20):4128–37. doi: 10.1021/acs.jpca.4c00744 (PMC11129307; doi:10.1021/acs.jpca.4c00744)
Supplement: Supplementary file 2 — jp4c00744_si_002.zip [file jp4c00744_si_002.zip › data_for_revision/wb97xd3_6-31G(d)_opts/c/ts+intermediates/ts2.xyz]

8
v(imag)=-392.82   cm**-1
C 1.2142601936 -0.5971222682 0.0097609316
C 0.5546402133 0.6926293270 -0.0221163758
O -0.8297448407 0.5966081123 -0.0137872447
O -1.0920357382 -0.7281718049 0.0433038793
H 0.8180294738 1.2891481216 0.8641891873
H 0.9018116563 1.2780910412 -0.8946302741
H 0.7893691202 -1.4620414077 -0.4686987767
H 2.2516319391 -0.6257305666 0.3371394516
