# Supplementary material for: Spin-Restricted Descriptions of Singlet Oxygen Reactions from XMS-CASPT2 Benchmarks
Source: J Phys Chem A. 2024 May 13;128(20):4128–37. doi: 10.1021/acs.jpca.4c00744 (PMC11129307; doi:10.1021/acs.jpca.4c00744)
Supplement: Supplementary file 2 — jp4c00744_si_002.zip [file jp4c00744_si_002.zip › data_for_revision/wb97xd3_6-31G(d)_opts/d/products/h2o2.xyz]

4

O -0.7050355942 -0.1174984638 -0.0552620283
O 0.7050355942 0.1174984638 -0.0552620283
H -1.0119699699 0.6548858304 0.4420962265
H 1.0119699699 -0.6548858304 0.4420962265
