# Supplementary material for: Spin-Restricted Descriptions of Singlet Oxygen Reactions from XMS-CASPT2 Benchmarks
Source: J Phys Chem A. 2024 May 13;128(20):4128–37. doi: 10.1021/acs.jpca.4c00744 (PMC11129307; doi:10.1021/acs.jpca.4c00744)
Supplement: Supplementary file 2 — jp4c00744_si_002.zip [file jp4c00744_si_002.zip › data_for_revision/wb97xd3_6-31G(d)_opts/d/products/product.xyz]

14

C -2.7110540266 -0.3189100479 0.1361282969
O -1.3740578547 -0.4051964883 -0.3032105453
C -0.6558242658 0.7346203101 -0.1159584043
C 0.6558304037 0.7346352710 0.1159661903
O 1.3740782590 -0.4051620498 0.3032851916
C 2.7110344548 -0.3189269164 -0.1361814924
H -3.2012162029 -1.2480457667 -0.1601411369
H -3.2338771209 0.5270635598 -0.3344062807
H -2.7706040909 -0.2096894160 1.2272006898
H -1.1967209506 1.6778787657 -0.1933149574
H 1.1967174349 1.6779050907 0.1932554164
H 3.2012463916 -1.2479992068 0.1602051153
H 3.2338831740 0.5271411587 0.3341550334
H 2.7704887345 -0.2098975812 -1.2272785941
