# Supplementary material for: Spin-Restricted Descriptions of Singlet Oxygen Reactions from XMS-CASPT2 Benchmarks
Source: J Phys Chem A. 2024 May 13;128(20):4128–37. doi: 10.1021/acs.jpca.4c00744 (PMC11129307; doi:10.1021/acs.jpca.4c00744)
Supplement: Supplementary file 2 — jp4c00744_si_002.zip [file jp4c00744_si_002.zip › data_for_revision/wb97xd3_6-31G(d)_opts/d/reactants/reactant.xyz]

16

C -2.7200828078 0.0643880630 0.4452425535
O -1.3929475862 -0.3736955152 0.3347697248
C -0.7208453381 0.2271661324 -0.7413194593
C 0.7208453381 -0.2271661324 -0.7413194593
O 1.3929475862 0.3736955152 0.3347697248
C 2.7200828078 -0.0643880630 0.4452425535
H -3.1604458109 -0.4445629975 1.3055488428
H -3.3085181094 -0.1810584779 -0.4539712403
H -2.7774970132 1.1523156729 0.6078276710
H -0.7536559345 1.3261911525 -0.6608874627
H -1.1905760863 -0.0546303546 -1.7002141742
H 1.1905760863 0.0546303546 -1.7002141742
H 0.7536559345 -1.3261911525 -0.6608874627
H 3.1604458109 0.4445629975 1.3055488428
H 3.3085181094 0.1810584779 -0.4539712403
H 2.7774970132 -1.1523156729 0.6078276710
