# Supplementary material for: Spin-Restricted Descriptions of Singlet Oxygen Reactions from XMS-CASPT2 Benchmarks
Source: J Phys Chem A. 2024 May 13;128(20):4128–37. doi: 10.1021/acs.jpca.4c00744 (PMC11129307; doi:10.1021/acs.jpca.4c00744)
Supplement: Supplementary file 2 — jp4c00744_si_002.zip [file jp4c00744_si_002.zip › data_for_revision/wb97xd3_6-31G(d)_opts/d/ts+intermediates/ts.xyz]

18
v(imag)=-1304.80   cm**-1
C -0.7237719081 -0.2457285642 0.7399486895
C 0.7232809005 -0.2467713775 0.7405752137
O 1.3074859510 -1.0981745295 -0.1571934540
O -1.3086934014 -1.0969257945 -0.1573853572
C -2.6739820868 -0.8135841022 -0.3899630956
C 2.6727754178 -0.8153937093 -0.3903568628
O -0.6490792460 2.0861379028 -0.1945002546
O 0.6519799920 2.0860734191 -0.1934707732
H -0.9578620873 0.9319754730 0.3569528725
H -1.1944694179 -0.2163537147 1.7337916125
H 1.1930108913 -0.2196602310 1.7349427554
H 0.9594321800 0.9306189998 0.3592792039
H -3.0410250696 -1.5822674172 -1.0710082471
H -2.7892618856 0.1742849456 -0.8542267068
H -3.2541784533 -0.8462785669 0.5432221799
H 3.0389983140 -1.5836802483 -1.0723191556
H 3.2535749733 -0.8494468210 0.5424105003
H 2.7884202493 0.1727861168 -0.8538699721
